# Supplementary material for: A multi-site randomized trial of a clinical decision support intervention to improve problem list completeness
Source: J Am Med Inform Assoc. 2023 Feb 20;30(5):899–906. doi: 10.1093/jamia/ocad020 (PMC10114117; doi:10.1093/jamia/ocad020)
Supplement: ocad020_Supplementary_Data [file ocad020_supplementary_data.zip]

Archive with 2 entries (2 files):
- IQ-MAPLE Appendix A - Structured Rules.pdf
- IQ-MAPLE Appendix Table A1 - Test Characteristics of the IQ-MAPLE Algorithms.pdf
